# Supplementary material for: Green Design and Life Cycle Assessment of Novel Thiophene-Based Surfactants to Balance Their Synthesis Performance and Environmental Impact
Source: Materials (Basel). 2025 Jun 8;18(12):2701. doi: 10.3390/ma18122701 (PMC12194560; doi:10.3390/ma18122701)
Supplement: Supplementary file 1 [file materials-18-02701-s001.zip]

Archive with 1 entries (1 files):
- materials-3615336-supplementary.pdf
